# Supplementary material for: Microplate-based surface area assay for rapid phenotypic antibiotic susceptibility testing
Source: Sci Rep. 2019 Jan 18;9:237. doi: 10.1038/s41598-018-35916-0 (PMC6338723; doi:10.1038/s41598-018-35916-0)
Supplement: Supplementary file 2 — Supplementary Table 5 [file 41598_2018_35916_MOESM2_ESM.xlsx]

## Sheet: Sheet1
Isolate Name	Species	Figure	Source	Date of Isolation	Method of Identification	Citation
SeLux Clinical Isolate 021	E coli	2a	American Esoteric Labs	March 2016	MALDI
SeLux Clinical Isolate 024	S aureus	2b	American Esoteric Labs	March 2016	MALDI
ATCC 29213	S aureus	3	ATCC	N/A	N/A	Staphylococcus aureus ATCC 29213™
BEI-SA MER NR-45864-63358415	S aureus	3	BEI Resources	1998	N/A	BEI Resources. Manassas (VA): NIAID. (10/16/18). https://www.beiresources.org/
CDC-VISA013 AR-0227	S aureus	3	CDC & FDA Antibiotic Resistant Isolate Bank	N/A	N/A	CDC and FDA Antibiotic Resistance Isolate Bank. Atlanta (GA): CDC. (10/16/18). https://wwwn.cdc.gov/arisolatebank/
CDC-BOR-08 AR-0468	S aureus	3	CDC & FDA Antibiotic Resistant Isolate Bank	N/A	N/A	CDC and FDA Antibiotic Resistance Isolate Bank. Atlanta (GA): CDC. (10/16/18). https://wwwn.cdc.gov/arisolatebank/
CDC-BOR-04 AR-0464	S aureus	3	CDC & FDA Antibiotic Resistant Isolate Bank	N/A	N/A	CDC and FDA Antibiotic Resistance Isolate Bank. Atlanta (GA): CDC. (10/16/18). https://wwwn.cdc.gov/arisolatebank/
SeLux Clinical Isolate 109	S aureus	3	American Esoteric Labs	Oct 2016	MALDI
SeLux Clinical Isolate 108	S aureus	3	American Esoteric Labs	Oct 2016	MALDI
BEI-SA MER-S12 NR-45866-62990872	S aureus	3	BEI Resources	N/A	N/A	BEI Resources. Manassas (VA): NIAID. (10/16/18). https://www.beiresources.org/
CDC-BOR-07 AR-0467	S aureus	3	CDC & FDA Antibiotic Resistant Isolate Bank	N/A	N/A	CDC and FDA Antibiotic Resistance Isolate Bank. Atlanta (GA): CDC. (10/16/18). https://wwwn.cdc.gov/arisolatebank/
CDC-VISA008 AR-0222	S aureus	3	CDC & FDA Antibiotic Resistant Isolate Bank	N/A	N/A	CDC and FDA Antibiotic Resistance Isolate Bank. Atlanta (GA): CDC. (10/16/18). https://wwwn.cdc.gov/arisolatebank/
ATCC 2581	E cloacae	3	ATCC	N/A	N/A	Enterobacter cloacae ATCC 2581™
CDC-CarbaNP-62 AR-0093	E cloacae	3	CDC & FDA Antibiotic Resistant Isolate Bank	N/A	N/A	CDC and FDA Antibiotic Resistance Isolate Bank. Atlanta (GA): CDC. (10/16/18). https://wwwn.cdc.gov/arisolatebank/
CDC-BIT 02 AR-0002	E cloacae	3	CDC & FDA Antibiotic Resistant Isolate Bank	N/A	N/A	CDC and FDA Antibiotic Resistance Isolate Bank. Atlanta (GA): CDC. (10/16/18). https://wwwn.cdc.gov/arisolatebank/
CDC-CarbaNP 22 AR-0053	E cloacae	3	CDC & FDA Antibiotic Resistant Isolate Bank	N/A	N/A	CDC and FDA Antibiotic Resistance Isolate Bank. Atlanta (GA): CDC. (10/16/18). https://wwwn.cdc.gov/arisolatebank/
ATCC 13047	E cloacae	3	ATCC	N/A	N/A	Enterobacter cloacae ATCC 13047™
SeLux Clinical Isolate 703	E cloacae	3	TriCore Reference Laboratories	March 2017	MALDI
SeLux Clinical Isolate 708	E cloacae	3	TriCore Reference Laboratories	August 2016	MALDI
CDC-CarbaNP-43 AR-0074	E aerogenes	3	CDC & FDA Antibiotic Resistant Isolate Bank	N/A	N/A	CDC and FDA Antibiotic Resistance Isolate Bank. Atlanta (GA): CDC. (10/16/18). https://wwwn.cdc.gov/arisolatebank/
CDC-BIT 9 AR-0009	E aerogenes	3	CDC & FDA Antibiotic Resistant Isolate Bank	N/A	N/A	CDC and FDA Antibiotic Resistance Isolate Bank. Atlanta (GA): CDC. (10/16/18). https://wwwn.cdc.gov/arisolatebank/
SeLux Clinical Isolate 710	E aerogenes	3	TriCore Reference Laboratories	September 2016	MALDI
SeLux Clinical Isolate 711	E aerogenes	3	TriCore Reference Laboratories	September 2016	MALDI
BEI-12333 NR-45861	S epidermidis	3	BEI Resources	November 1999	N/A	BEI Resources. Manassas (VA): NIAID. (10/16/18). https://www.beiresources.org/
BEI-HIP4680 NR-45862-62471647	S epidermidis	3	BEI Resources	1996	N/A	BEI Resources. Manassas (VA): NIAID. (10/16/18). https://www.beiresources.org/
SeLux Clinical Isolate 200	S epidermidis	3	TriCore Reference Laboratories	January 2015	MALDI
SeLux Clinical Isolate 203	S epidermidis	3	TriCore Reference Laboratories	April 2015	MALDI
SeLux Clinical Isolate 204	S epidermidis	3	TriCore Reference Laboratories	April 2015	MALDI
SeLux Clinical Isolate 210	S epidermidis	3	TriCore Reference Laboratories	September 2015	MALDI
SeLux Clinical Isolate 833	S epidermidis	3	Sunrise Medical Laboratories	January 2017	Vitek
SeLux Clinical Isolate 837	S epidermidis	3	Sunrise Medical Laboratories	January 2017	Vitek
SeLux Clinical Isolate 841	S epidermidis	3	Sunrise Medical Laboratories	January 2017	Vitek
SeLux Clinical Isolate 842	S epidermidis	3	Sunrise Medical Laboratories	January 2017	Vitek
SeLux Clinical Isolate 321	S lugdunensis	3	TriCore Reference Laboratories	September 2015	MALDI
SeLux Clinical Isolate 322	S lugdunensis	3	TriCore Reference Laboratories	September 2015	MALDI
SeLux Clinical Isolate 366	S lugdunensis	3	TriCore Reference Laboratories	April 2017	MALDI
ATCC 25922	E coli	3	ATCC	N/A	N/A	Escherichia coli ATCC 25922™
ATCC 35218	E coli	3	ATCC	N/A	N/A	Escherichia coli ATCC 35218™
CDC-BIT-014 AR-0014	E coli	3	CDC & FDA Antibiotic Resistant Isolate Bank	N/A	N/A	CDC and FDA Antibiotic Resistance Isolate Bank. Atlanta (GA): CDC. (10/16/18). https://wwwn.cdc.gov/arisolatebank/
CDC-BIT-013 AR-0013	E coli	3	CDC & FDA Antibiotic Resistant Isolate Bank	N/A	N/A	CDC and FDA Antibiotic Resistance Isolate Bank. Atlanta (GA): CDC. (10/16/18). https://wwwn.cdc.gov/arisolatebank/
CDC-CRE-07 AR-0118	E coli	3	CDC & FDA Antibiotic Resistant Isolate Bank	N/A	N/A	CDC and FDA Antibiotic Resistance Isolate Bank. Atlanta (GA): CDC. (10/16/18). https://wwwn.cdc.gov/arisolatebank/
BEI-RDEC-1 NR-104-3681284	E coli	3	BEI Resources	N/A	N/A	BEI Resources. Manassas (VA): NIAID. (10/16/18). https://www.beiresources.org/
SeLux Clinical Isolate 111	E coli	3	American Esoteric Labs	October 2016	MALDI
SeLux Clinical Isolate 112	E coli	3	American Esoteric Labs	October 2016	MALDI
SeLux Clinical Isolate 113	E coli	3	American Esoteric Labs	October 2016	MALDI
BEI-02-02-WGLW6	P mirabilis	3	BEI Resources	N/A	N/A	BEI Resources. Manassas (VA): NIAID. (10/16/18). https://www.beiresources.org/
BEI-WGLW4 HM-752	P mirabilis	3	BEI Resources	N/A	N/A	BEI Resources. Manassas (VA): NIAID. (10/16/18). https://www.beiresources.org/
CDC-BIT-29 AR-0029	P mirabilis	3	CDC & FDA Antibiotic Resistant Isolate Bank	N/A	N/A	CDC and FDA Antibiotic Resistance Isolate Bank. Atlanta (GA): CDC. (10/16/18). https://wwwn.cdc.gov/arisolatebank/
CDC-CRE-44 AR-0155	P mirabilis	3	CDC & FDA Antibiotic Resistant Isolate Bank	N/A	N/A	CDC and FDA Antibiotic Resistance Isolate Bank. Atlanta (GA): CDC. (10/16/18). https://wwwn.cdc.gov/arisolatebank/
CDC-CarbaNP 28 AR-0059	P mirabilis	3	CDC & FDA Antibiotic Resistant Isolate Bank	N/A	N/A	CDC and FDA Antibiotic Resistance Isolate Bank. Atlanta (GA): CDC. (10/16/18). https://wwwn.cdc.gov/arisolatebank/
CDC-CRE 45 AR-0156	P mirabilis	3	CDC & FDA Antibiotic Resistant Isolate Bank	N/A	N/A	CDC and FDA Antibiotic Resistance Isolate Bank. Atlanta (GA): CDC. (10/16/18). https://wwwn.cdc.gov/arisolatebank/
SeLux Clinical Isolate 652	P mirabilis	3	TriCore Reference Laboratories	February 2016	MALDI
SeLux Clinical Isolate 653	P mirabilis	3	TriCore Reference Laboratories	February 2016	MALDI
SeLux Clinical Isolate 587	P mirabilis	3	Sunrise Medical Laboratories	January 2017	Vitek
SeLux Clinical Isolate 588	P mirabilis	3	Sunrise Medical Laboratories	January 2017	Vitek
ATCC 700603	K pneumoniae	3	ATCC	N/A	N/A	Klebsiella pneumoniae ATCC 700603™
ATCC-BAA-1705	K pneumoniae	3	ATCC	N/A	N/A	Klebsiella pneumoniae ATCC BAA-1705™
CDC-CRE 29 AR-0140	K pneumoniae	3	CDC & FDA Antibiotic Resistant Isolate Bank	N/A	N/A	CDC and FDA Antibiotic Resistance Isolate Bank. Atlanta (GA): CDC. (10/16/18). https://wwwn.cdc.gov/arisolatebank/
CDC-CarbaNP-35 AR-0066	K pneumoniae	3	CDC & FDA Antibiotic Resistant Isolate Bank	N/A	N/A	CDC and FDA Antibiotic Resistance Isolate Bank. Atlanta (GA): CDC. (10/16/18). https://wwwn.cdc.gov/arisolatebank/
CDC-CTV-11 AR-0361	K pneumoniae	3	CDC & FDA Antibiotic Resistant Isolate Bank	N/A	N/A	CDC and FDA Antibiotic Resistance Isolate Bank. Atlanta (GA): CDC. (10/16/18). https://wwwn.cdc.gov/arisolatebank/
CDC-BIT-4 AR-0004	K pneumoniae	3	CDC & FDA Antibiotic Resistant Isolate Bank	N/A	N/A	CDC and FDA Antibiotic Resistance Isolate Bank. Atlanta (GA): CDC. (10/16/18). https://wwwn.cdc.gov/arisolatebank/
BEI-Isolate 1 NR-15410	K pneumoniae	3	BEI Resources	N/A	N/A	BEI Resources. Manassas (VA): NIAID. (10/16/18). https://www.beiresources.org/
BEI-1.53 NR-48978-63431906	K pneumoniae	3	BEI Resources	2009	N/A	BEI Resources. Manassas (VA): NIAID. (10/16/18). https://www.beiresources.org/
SeLux Clinical Isolate 445	K pneumoniae	3	TriCore Reference Laboratories	September 2016	MALDI
SeLuc Clinical Isolate 447	K pneumoniae	3	TriCore Reference Laboratories	September 2016	MALDI
ATCC 35667	E faecium	3	ATCC	N/A	N/A	Enterococcus faecium ATCC 35667™
BEI-E0164 NR-31915-61956009	E faecium	3	BEI Resources	1996	N/A	BEI Resources. Manassas (VA): NIAID. (10/16/18). https://www.beiresources.org/
Selux Clinical Isolate 728	E faecium	3	TriCore Reference Laboratories	April 2015	MALDI
SeLux Clinical Isolate 730	E faecium	3	TriCore Reference Laboratories	May 2015	MALDI
SeLux Clinical Isolate 733	E faecium	3	TriCore Reference Laboratories	April 2017	MALDI
SeLux Clinical Isolate 705	E faecium	3	TriCore Reference Laboratories	April 2017	MALDI
SeLux Clinical Isolate 893	E faecium	3	Sunrise Medical Laboratories	January 2017	Vitek
SeLux Clinical Isolate 895	E faecium	3	Sunrise Medical Laboratories	January 2017	Vitek
SeLux Clinical Isolate 896	E faecium	3	Sunrise Medical Laboratories	January 2017	Vitek
SeLux Clinical Isolate 898	E faecium	3	Sunrise Medical Laboratories	January 2017	Vitek
BEI-HH22 HM-200-60190300	E faecalis	3	BEI Resources	July 1981	N/A	BEI Resources. Manassas (VA): NIAID. (10/16/18). https://www.beiresources.org/
BEI-TX0104 HM-201-TX0104	E faecalis	3	BEI Resources	January 2002	N/A	BEI Resources. Manassas (VA): NIAID. (10/16/18). https://www.beiresources.org/
ATCC 29212	E faecalis	3	ATCC	N/A	N/A	Enterococcus faecalis ATCC 29212™
ATCC 51299	E faecalis	3	ATCC	N/A	N/A	Enterococcus faecalis ATCC 51299™
SeLuc Clinical Isolate 713	E faecalis	3	TriCore Reference Laboratories	May 2015	MALDI
SeLux Clinical Isolate 814	E faecalis	3	Sunrise Medical Laboratories	January 2017	Vitek
CDC-CRE-22 AR-0133	M morganii	3	CDC & FDA Antibiotic Resistant Isolate Bank	N/A	N/A	CDC and FDA Antibiotic Resistance Isolate Bank. Atlanta (GA): CDC. (10/16/18). https://wwwn.cdc.gov/arisolatebank/
CDC-CarbaNP-26 AR-0057	M morganii	3	CDC & FDA Antibiotic Resistant Isolate Bank	N/A	N/A	CDC and FDA Antibiotic Resistance Isolate Bank. Atlanta (GA): CDC. (10/16/18). https://wwwn.cdc.gov/arisolatebank/
SeLux Clinical Isolate 749	M morganii	3	TriCore Reference Laboratories	April 2017	MALDI
SeLux Clinical Isolate 739	M morganii	3	TriCore Reference Laboratories	October 2016	MALDI
SeLux Clinical Isolate 743	M morganii	3	TriCore Reference Laboratories	January 2015	MALDI
SeLux Clinical Isolate 746	M morganii	3	TriCore Reference Laboratories	September 2015	MALDI
SeLux Clinical Isolate 767	M morganii	3	Sunrise Medical Laboratories	January 2017	Vitek
SeLux Clinical Isolate 766	M morganii	3	Sunrise Medical Laboratories	January 2017	Vitek
SeLux Clinical Isolate 770	M morganii	3	Sunrise Medical Laboratories	January 2017	Vitek
SeLux Clinical Isolate 772	M morganii	3	Sunrise Medical Laboratories	January 2017	Vitek
CDC-ACI-02 AR-0273	A baumannii	3	CDC & FDA Antibiotic Resistant Isolate Bank	N/A	N/A	CDC and FDA Antibiotic Resistance Isolate Bank. Atlanta (GA): CDC. (10/16/18). https://wwwn.cdc.gov/arisolatebank/
CDC-ACI-02 AR-0274	A baumannii	3	CDC & FDA Antibiotic Resistant Isolate Bank	N/A	N/A	CDC and FDA Antibiotic Resistance Isolate Bank. Atlanta (GA): CDC. (10/16/18). https://wwwn.cdc.gov/arisolatebank/
CDC-ACI-02 AR-0275	A baumannii	3	CDC & FDA Antibiotic Resistant Isolate Bank	N/A	N/A	CDC and FDA Antibiotic Resistance Isolate Bank. Atlanta (GA): CDC. (10/16/18). https://wwwn.cdc.gov/arisolatebank/
CDC-ACI-02 AR-0276	A baumannii	3	CDC & FDA Antibiotic Resistant Isolate Bank	N/A	N/A	CDC and FDA Antibiotic Resistance Isolate Bank. Atlanta (GA): CDC. (10/16/18). https://wwwn.cdc.gov/arisolatebank/
CDC-ACI-02 AR-0277	A baumannii	3	CDC & FDA Antibiotic Resistant Isolate Bank	N/A	N/A	CDC and FDA Antibiotic Resistance Isolate Bank. Atlanta (GA): CDC. (10/16/18). https://wwwn.cdc.gov/arisolatebank/
CDC-ACI-02 AR-0279	A baumannii	3	CDC & FDA Antibiotic Resistant Isolate Bank	N/A	N/A	CDC and FDA Antibiotic Resistance Isolate Bank. Atlanta (GA): CDC. (10/16/18). https://wwwn.cdc.gov/arisolatebank/
CDC-ACI-02 AR-0280	A baumannii	3	CDC & FDA Antibiotic Resistant Isolate Bank	N/A	N/A	CDC and FDA Antibiotic Resistance Isolate Bank. Atlanta (GA): CDC. (10/16/18). https://wwwn.cdc.gov/arisolatebank/
SeLux Clinical Isolate 650	A baumannii	3	TriCore Reference Laboratories	April 2017	MALDI
SeLux Clinical Isolate 651	A baumannii	3	TriCore Reference Laboratories	January 2015	MALDI
SeLux Clinical Isolate 418	A baumannii	3	TriCore Reference Laboratories	January 2015	MALDI
CDC-BIT-22 AR-0022	C freundii	3	CDC & FDA Antibiotic Resistant Isolate Bank	N/A	N/A	CDC and FDA Antibiotic Resistance Isolate Bank. Atlanta (GA): CDC. (10/16/18). https://wwwn.cdc.gov/arisolatebank/
CDC-BIT-23 AR-0023	C freundii	3	CDC & FDA Antibiotic Resistant Isolate Bank	N/A	N/A	CDC and FDA Antibiotic Resistance Isolate Bank. Atlanta (GA): CDC. (10/16/18). https://wwwn.cdc.gov/arisolatebank/
CDC-BIT-05 AR-0116	C freundii	3	CDC & FDA Antibiotic Resistant Isolate Bank	N/A	N/A	CDC and FDA Antibiotic Resistance Isolate Bank. Atlanta (GA): CDC. (10/16/18). https://wwwn.cdc.gov/arisolatebank/
CDC-BIT-21 AR-0021	C freundii	3	CDC & FDA Antibiotic Resistant Isolate Bank	N/A	N/A	CDC and FDA Antibiotic Resistance Isolate Bank. Atlanta (GA): CDC. (10/16/18). https://wwwn.cdc.gov/arisolatebank/
SeLux Clinical Isolate 473	C freundii	3	Sunrise Medical Laboratories	January 2017	Vitek
SeLux Clinical Isolate 474	C freundii	3	Sunrise Medical Laboratories	January 2017	Vitek
SeLux Clinical Isolate 475	C freundii	3	Sunrise Medical Laboratories	January 2017	Vitek
SeLux Clinical Isolate 622	C freundii	3	TriCore Reference Laboratories	March 2017	MALDI
SeLux Clinical Isolate 624	C freundii	3	TriCore Reference Laboratories	December 2016	MALDI
SeLux Clinical Isolate 419	C freundii	3	TriCore Reference Laboratories	February 2016	MALDI
CDC-CRE-13 AR-0124	S marcescens	3	CDC & FDA Antibiotic Resistant Isolate Bank	N/A	N/A	CDC and FDA Antibiotic Resistance Isolate Bank. Atlanta (GA): CDC. (10/16/18). https://wwwn.cdc.gov/arisolatebank/
CDC-CRE-19 AR-0130	S marcescens	3	CDC & FDA Antibiotic Resistant Isolate Bank	N/A	N/A	CDC and FDA Antibiotic Resistance Isolate Bank. Atlanta (GA): CDC. (10/16/18). https://wwwn.cdc.gov/arisolatebank/
CDC-IMR-17 AR-0517	S marcescens	3	CDC & FDA Antibiotic Resistant Isolate Bank	N/A	N/A	CDC and FDA Antibiotic Resistance Isolate Bank. Atlanta (GA): CDC. (10/16/18). https://wwwn.cdc.gov/arisolatebank/
CDC-IMR-21 AR-0521	S marcescens	3	CDC & FDA Antibiotic Resistant Isolate Bank	N/A	N/A	CDC and FDA Antibiotic Resistance Isolate Bank. Atlanta (GA): CDC. (10/16/18). https://wwwn.cdc.gov/arisolatebank/
SeLux Clinical Isolate 900	S marcescens	3	Sunrise Medical Laboratories	January 2017	Vitek
SeLux Clinical Isolate 901	S marcescens	3	Sunrise Medical Laboratories	January 2017	Vitek
SeLux Clinical Isolate 902	S marcescens	3	Sunrise Medical Laboratories	January 2017	Vitek
SeLux Clinical Isolate 759	S marcescens	3	TriCore Reference Laboratories	November 2016	MALDI
SeLux Clinical Isolate 760	S marcescens	3	TriCore Reference Laboratories	November 2016	MALDI
SeLux Clinical Isolate 762	S marcescens	3	TriCore Reference Laboratories	December 2016	MALDI
SeLux Clinical Isolate 423	P aeruginosa	3	TriCore Reference Laboratories	January 2017	MALDI
SeLux Clinical Isolate 424	P aeruginosa	3	TriCore Reference Laboratories	January 2017	MALDI
SeLux Clinical Isolate 425	P aeruginosa	3	TriCore Reference Laboratories	January 2017	MALDI
SeLux Clinical Isolate 602	P aeruginosa	3	Sunrise Medical Laboratories	January 2017	Vitek
SeLux Clinical Isolate 603	P aeruginosa	3	Sunrise Medical Laboratories	January 2017	Vitek
SeLux Clinical Isolate 604	P aeruginosa	3	Sunrise Medical Laboratories	January 2017	Vitek
SeLux Clinical Isolate 606	P aeruginosa	3	Sunrise Medical Laboratories	January 2017	Vitek
SeLux Clinical Isolate 767	P aeruginosa	3	Sunrise Medical Laboratories	January 2017	Vitek
CDC-PSA 21 AR-0249	P aeruginosa	3	CDC & FDA Antibiotic Resistant Isolate Bank	N/A	N/A	CDC and FDA Antibiotic Resistance Isolate Bank. Atlanta (GA): CDC. (10/16/18). https://wwwn.cdc.gov/arisolatebank/
CDC-PSA 01 AR 229	P aeruginosa	3	CDC & FDA Antibiotic Resistant Isolate Bank	N/A	N/A	CDC and FDA Antibiotic Resistance Isolate Bank. Atlanta (GA): CDC. (10/16/18). https://wwwn.cdc.gov/arisolatebank/
SeLux Clinical Isolate 130	E coli	4	American Esoteric Labs	October 2016	MALDI
SeLux Clinical Isolate 358	E coli	4	Sunrise Medical Laboratories	January 2017	Vitek
SeLux Clinical Isolate 657	E coli	4	TriCore Reference Laboratories	April 2017	MALDI
BEI Resources BR-15	S aureus	5	BEI Resources	1998	N/A	BEI Resources. Manassas (VA): NIAID. (10/16/18). https://www.beiresources.org/
AR-0569	S aureus	5	CDC & FDA Antibiotic Resistant Isolate Bank	N/A	N/A	CDC and FDA Antibiotic Resistance Isolate Bank. Atlanta (GA): CDC. (10/16/18). https://wwwn.cdc.gov/arisolatebank/
VISA013 AR-0227	S aureus	5	CDC & FDA Antibiotic Resistant Isolate Bank	N/A	N/A	CDC and FDA Antibiotic Resistance Isolate Bank. Atlanta (GA): CDC. (10/16/18). https://wwwn.cdc.gov/arisolatebank/
CarbaNP-50 AR-0081	E coli	6	CDC & FDA Antibiotic Resistant Isolate Bank	N/A	N/A	CDC and FDA Antibiotic Resistance Isolate Bank. Atlanta (GA): CDC. (10/16/18). https://wwwn.cdc.gov/arisolatebank/
CarbaNP-58 AR-0089	E coli	6	CDC & FDA Antibiotic Resistant Isolate Bank	N/A	N/A	CDC and FDA Antibiotic Resistance Isolate Bank. Atlanta (GA): CDC. (10/16/18). https://wwwn.cdc.gov/arisolatebank/
BIT-01 AR-0001	E coli	6	CDC & FDA Antibiotic Resistant Isolate Bank	N/A	N/A	CDC and FDA Antibiotic Resistance Isolate Bank. Atlanta (GA): CDC. (10/16/18). https://wwwn.cdc.gov/arisolatebank/
CRE-26 AR-0137	E coli	6	CDC & FDA Antibiotic Resistant Isolate Bank	N/A	N/A	CDC and FDA Antibiotic Resistance Isolate Bank. Atlanta (GA): CDC. (10/16/18). https://wwwn.cdc.gov/arisolatebank/
CarbaNP-17 AR-0048	E coli	6	CDC & FDA Antibiotic Resistant Isolate Bank	N/A	N/A	CDC and FDA Antibiotic Resistance Isolate Bank. Atlanta (GA): CDC. (10/16/18). https://wwwn.cdc.gov/arisolatebank/
SeLux Clinical Isolate 659	E coli	6	TriCore Reference Laboratories	April 2017	MALDI
SeLux Clinical Isolate 661	E coli	6	TriCore Reference Laboratories	April 2017	MALDI
SeLux Clinical Isolate 111	E coli	6	American Esoteric Labs	October 2016	MALDI
SeLux Clinical Isolate 112	E coli	6	American Esoteric Labs	October 2016	MALDI
SeLux Clinical Isolate 113	E coli	6	American Esoteric Labs	October 2016	MALDI
VISA013 AR-0227	S aureus	6	CDC & FDA Antibiotic Resistant Isolate Bank	N/A	N/A	CDC and FDA Antibiotic Resistance Isolate Bank. Atlanta (GA): CDC. (10/16/18). https://wwwn.cdc.gov/arisolatebank/
BOR-07 AR-0467	S aureus	6	CDC & FDA Antibiotic Resistant Isolate Bank	N/A	N/A	CDC and FDA Antibiotic Resistance Isolate Bank. Atlanta (GA): CDC. (10/16/18). https://wwwn.cdc.gov/arisolatebank/
BOR-02 AR-0462	S aureus	6	CDC & FDA Antibiotic Resistant Isolate Bank	N/A	N/A	CDC and FDA Antibiotic Resistance Isolate Bank. Atlanta (GA): CDC. (10/16/18). https://wwwn.cdc.gov/arisolatebank/
VISA007 AR-0221	S aureus	6	CDC & FDA Antibiotic Resistant Isolate Bank	N/A	N/A	CDC and FDA Antibiotic Resistance Isolate Bank. Atlanta (GA): CDC. (10/16/18). https://wwwn.cdc.gov/arisolatebank/
VISA011 AR-0225	S aureus	6	CDC & FDA Antibiotic Resistant Isolate Bank	N/A	N/A	CDC and FDA Antibiotic Resistance Isolate Bank. Atlanta (GA): CDC. (10/16/18). https://wwwn.cdc.gov/arisolatebank/
SeLux Clinical Isolate 102	S aureus	6	American Esoteric Labs	October 2016	MALDI
SeLux Clinical Isolate 103	S aureus	6	American Esoteric Labs	October 2016	MALDI
SeLux Clinical Isolate 104	S aureus	6	American Esoteric Labs	October 2016	MALDI
SeLux Clinical Isolate 105	S aureus	6	American Esoteric Labs	October 2016	MALDI
SeLux Clinical Isolate 110	S aureus	6	American Esoteric Labs	October 2016	MALDI
